# Supplementary material for: Significance of soluble triggering receptor expressed on myeloid cells-1 elevation in patients admitted to the intensive care unit with sepsis
Source: BMC Infect Dis. 2016 Oct 12;16:559. doi: 10.1186/s12879-016-1893-4 (PMC5059941; doi:10.1186/s12879-016-1893-4)
Supplement: Additional file 1: — Whole data set used for statistical analysis evaluating prognostic value of biomarkers and severity scores. (XLSX 129 kb) [file 12879_2016_1893_MOESM1_ESM.xlsx]

## Sheet: CD64prognosis-excel-quartiles.x
AGE	SEXE	SAPSII	MacCabe	Immunodep	motif	Ab prealable	nb J	DECES	Duree Sejour	Dcprécoce	Duree AB	Duree KTKO	Duree VM	site	germe	bacteriemie	NOSO	JX	site	gemre	temp	cortico	creat	GB	PNN	Plt	PCT	sTREM	Qtrem	CD64 PNN	BIOSCORE	SOFA	temp.2	cortico.2	creat.2	GB.2	PNN.2	Plt.2	PCT.2	sTREM.2	CD64 PNN.2	BIOSCORE J2	SOFA.2	temp.3	cortico.3	creat.3	GB.3	PNN.3	Plt.3
72	1	38	2,000	0,000	4	0,000	0	censurée	3	1	3	2	2	poumon	sams	0	0				36.4	0	10	10100	9190	126	6.97	497	2	4.33	2	8	37.5	0	9	10700		119	8.18	521	4.46	2	6	36.1	0	9	7100		113
60	1	36	0,000	0,000	4	0,000	0	censurée	12	1	12	8	9	sang	plasmodium	0	1	5	poumon	pyo	36.2	0	24	7200	6330	13	29.73	585	2	16.25	2	9	36.7	0	27	7700		10	40.74	747	15.57	2	10	36.6	0	39	9100		11
69	1	36	1,000	0,000	4	0,000	0	censurée	2	1	2	2	0	meningite	e coli	1	0				37.8	1	30	7100		166	183.47	1032	3	1.99	3	6	37.6	0						788	5.24	3	4
65	1	39	2,000	0,000	4	1,000	1	non censurée	1	1	1	1	1	abdo	lactobacillus	1	0				36.8	1	20	13400		234	37.32	669	2	3.6	2	9
75	2	76	1,000	0,000	5	0,000	0	non censurée	3	1	2	3	3	poumon	citrobacter	0	0				36	0	19	19100	9120	234	0.12	452	2	1.08	0	14	39	1	25	10400	7280	212	13.02	547	1.67	2	14	34.7	1	27	11100		138
81	2	76	1,000	0,000	5	0,000	0	non censurée	2	1	2	2	2	poumon	0	0	0				40	0	31	14500		101	52.61	1208	4	1.84	3	15	38.1	0	36	14900		88	53.51	1628	1.8	3	17
49	2	41	1,000	0,000	1	0,000	0	censurée	6	1	5	0	2	poumon	haemophilus	0	0				37	0	9	8000	6640	130	0.16	423	2	1.95	1	7	38.6	1	11	7900		153		345	1.97	1	1	37.2	1	10	8000		170
63	1	37	1,000	0,000	3	1,000	1	censurée	4	1	4	0	0	endoc	sams	1	0				38.4	0	21	14400		215	3.88	1202	4	2.75	3	4	36.2	0	18	13000		202	16.82	923	2.51	3	3	37.6	0	17	11100		180
40	1	28	1,000	0,000	2	1,000	3	censurée	14	0	8	0	12	poumon	pneumocoq	0	0				37.8	0	12	9500		221	0.83	350	1	1.61	1	3	36.2	0	12				4.18	444	1.18	1	3	37.9	0	10	11000		253
50	2	32	1,000	0,000	4	1,000	4	censurée	5	1	5	4	5	uro	e coli	0	0				36.8	1	12	27000		110		593	2	2.17	2	4	36.8	1	12	21000	19110	116	4.2	308	1.64	2	3	37.6	1	8	17200		139
82	2	88	3,000	1,000	4	0,000	0	non censurée	5	1	5	2	2	poumon	0	0	0				41	1	17	7400		56	9.07	481	2	0.89	1	13	36.9	1	16	7200		60	9.38	289	0.78	1	4	36.9	0	13	13300		71
68	2	52	3,000	1,000	4	1,000	1	non censurée	4	1	4	4	0	poumon	0	0	0				37.6	1	17	600		53	132.04	337	1	6.23	2	8	38.6	1	16	1000		44	116	456	8.09	2	9	36.2	1	15	2700		23
78	2	51	1,000	0,000	4	1,000	1	censurée	11	1	11	4	8	uro	e coli	1	0				37.2	1	37	2500		55		1062	3	2.22	3	9	35.8	1	19	13000		41	44.57	1358	3.72	3	17	36.4	1	11	20100		71
76	1	46	1,000	0,000	4	1,000	1	censurée	3	1	3	2	0	uro	sams	1	0				39	1	19	22400		88	10.33	386	1	9.24	2	7	36.8	0	19	18500		69	7.65	259	6.9	2	3
87	2	34	1,000	0,000	3	1,000	1	censurée	2	1	2	0	0	uro	e coli	0	0				37	1	17				67.9	673	2	8.41	2	1	36.2	1	17	15700		230					1
58	1	41	3,000	1,000	4	1,000	1	censurée	12	1	8	2	6	poumon	steno	0	0				39.8	0	14	2700		195	6.37	393	1	5.55	2	2	36.2	0	16	5200		269	6.24	347	5.04	2	7	36.6	1	13
45	1	62	0,000	0,000	4	1,000	2	censurée	14	0	8	9	14	peau	strepto a	1	1	10	poumon	klebs acineto	37.5	1	18	7900	7340	39	37.36	610	2	5.14	2	14	38	1	15	7800		37	24.32	485	4.58	2	12	37.6	1	26	21100		40
74	1	70	2,000	1,000	5	0,000	0	non censurée	5	1	5	3	5	poumon	0	0	0				35.8	0	28	26200	23400	247	1.31	717	2	1.67	1	7	34	0	24	6500		173	28.07	996	2.99	3	12	36.8	0	25	19900	18900	244
36	1	72	1,000	0,000	4	1,000	1	censurée	10	1	10	7	5	uro	e coli proteus	0	0				36.5	1	66	19900	17510	104	539	789	3	7.33	3	18	36	1	34	17000		61	219.17	500	6.95	2	12	36.4	1	18	20600		55
75	2	41	3,000	1,000	3	1,000	10	censurée	4	1	4	0	0	mastite	scn	0	0				39.4	0	35				24.23	508	2	8.41	2	5	38	0	34	14200		226	14.96	152	7.6	2	2	38.3	0	31	11900	9400	220
59	1	32	3,000	1,000	3	0,000	0	censurée	4	1	4	0	0		0		0				37	1	35	8000	6000	44	2.34	885	3	2.57	3	6	36.9	1	34	7000		90	3.92	407	2.41	2	4	37.2	1	29	9900		115
43	1	29	2,000	1,000	3	1,000	1	censurée	2	1	2	0	0	uro	enteroque	0	0				38.8	0	9	3200	1720	123	4.5	92	1	8.59	2	3	37.6	0	10	4100		14	4.56	160	7.55	2	1
67	1	36	0,000	0,000	4	1,000	2	censurée	11	1	10	8	6	poumon	legionnel	0	0				39.4	0	9	10800		199	26.76	182	1	8.72	2	5	38.6	0	9	8800		205	26.39	142	6.98	2	12	38.2	1	12	10600		280
54	1	67	0,000	0,000	4	1,000	4	censurée	12	1	13	1	8	poumon	legionnel	0	0				36.8	0	46	11400		208	22.12	1028	3	10.68	3	15	36.1	0	40	9600		186	14.05	811	7.84	3	11	31	0	31	12300
58	1	48	3,000	1,000	5	1,000	1	censurée	2	1	2	0	1		0	0	0				36.4	0	14	400		82	2.61	43	1	4.41	2	6	36.2	0	10	1200	550	75	8.65	107	4.75	2	4
71	2	56	2,000	1,000	3	1,000	2	non censurée	6	1	6	5	2		0	0	0				38.8	0	40	300		43	209.68	1733	4	6.52	3	9	38.3	0	39	200		27	164.52	1627	5.39	3	9	36.4	1	42	300		8
69	1	34	2,000	0,000	4	1,000	1	censurée	4	1	4	2	0	ascite	0	0	0				37	1	11				6.12	274	1	2.39	2	4	35.5	1	9				3.46	192	1.49	1	6	36.2	1	8
52	1	48	2,000	1,000	4	1,000	1	censurée	11	1	11	4	9	poumon	pyo	1	0				39.2	1	40					997	3	5.56	3	9	36.7	1	32	800	410	91	235.07	1318	20.87	3	10	36.5	1	26	3000	1890	41
66	1	41	3,000	1,000	2	0,000	0	non censurée	2	1	2	2	0	sang	campylobacter fetus	1	0				36.4	0	32	29400		31		2065	4	6.22	3	9	36.8	1	31	39900		46	2.66	2138	4.6	3	12
77	1	42	1,000	0,000	4	1,000	1	censurée	32	0	19	19	20	uro	0	0	1	5	poumon	haemophilus	36.5	1	82	17000	14790	292	2.33	1825	4	5.2	3	9	37	1	29	17700		347	1.17	1421	4.37	2	10	35.7	1	9	8300		194
75	2	44	3,000	1,000	4	0,000	0	non censurée	3	1	2	2	2	poumon	steno	0	0				37	1	10	14100	13250	75	0.35	1853	4	17.72	2	4	36.1	1	9	3500		71					14
66	1	30	2,000	1,000	4	1,000	4	censurée	2	1	2	2	0	uro	coli	0	0				37.5	1	16	46500	45570	165	166.92	443	2	5.34	2	6	36.7	1	12	27400		111	95.97	314	6.81	2	6
55	1	22	1,000	0,000	4	1,000	1	censurée	8	1	8	3	4	poumon	sams	0	0				38.2	0	13	9600	7100	144	26.08	141	1	4.61	2	8	36.8	1	9	7900		137	29.93	89	4.36	2	7	36.6	1	9	5100		115
63	2	40	1,000	0,000	3	0,000	0	censurée	6	1	6	2	3	poumon	pneumocoq	0	0				36.6	1	17	21400		275	1.28	820	3	1.73	2	4	36.8	1	11	19700		285	0.9	390	1.4	0	5	37.1	1	10	13600		240
77	1	41	1,000	0,000	3	0,000	0	censurée	4	1	4	0	0	uro	sams	0	0				36.8	0	138	14100	13100	356	1.52	1592	4	0.71	2	5	37.6	0	54	10000		257	2	1510	0.71	2	4	36.6	0	26	9900		236
62	1	77	3,000	0,000	1	1,000	1	non censurée	8	1	8	0	8	poumon	sams e coli	0	0				38.1	0	11.9	3330	2700	18000	20.01	279.03	1	4.94	2	12	37.9	0	10.8	2100	1630	16000	9.37		4.93		12	38.2	0	8.9	3100	2570	42000
58	2	50	0,000	0,000	1	1,000	20	censurée	7	1	7	0	6		0	0	1	0	poumon	samr	36.1	0	6.6	17400	16370	247000	2.55	234.91	1	1.82	2	4	37	0	5.9	9500	7560	242000	2.55	291.91	1.83	2	3	37	1	5.5	8400	6510	331000
44	1	54	1,000	0,000	2	0,000	0	censurée	16	0	15	0	14	meningite	pneumocoque	1	0				38.7	0	14.8	33000	26270	318000	41.51	462.79	2	3.47	2	8	38.1	0	15.3	22300	20470	224000	41.51	462.79	3.47	2	9	36.9	0	14.8	15200	13850	209000
59	2	106	2,000	1,000	4	0,000	0	non censurée	7	1	7	7	7	fasciite	strepto A	1	0				38.9	1	21.6	11600	10680	151000	30.31	795.62	3	4.54	3	16	35	1	20	31800	19110	168000	30.31	795.62	4.54	3	16	36.7	1	13.6	22400	21030	31000
27	2	41	0,000	0,000	2	0,000	0	censurée	3	1	3	0	2	meningite	pneumocoque	0	0				37.8	1	9.7	15900	15060	196000	47.6	290.59	1	3.46	2	4	36.7	1	8.6	17400	16080	169000	47.6	290.59	3.46	2	2	36	1	7.5	20200	18890	173000
84	1	92	1,000	0,000	4	0,000	0	non censurée	1	1	1	1	1	poumon	haemophilus	0	0				34	0	11.9	1300	1040	70000	1.26	756.03	2	2.32	2	17
62	1	55	1,000	0,000	4	1,000	2	non censurée	2	1	2	2	2	poumon	sems	1	0				37.4	0	13.6	7600	5960	109000	13.01	421.37	1	2.64	2	18	36	1	15.5	13300	8650	146000					19	34.6	1	21.5	13460	8350	64000
73	1	56	1,000	0,000	1	0,000	0	censurée	5	1	5	0	3	poumon	strepto G	0	0				37.1	0		17200	15820		22.77	506.77	2	3.03	2	7	37.2	0	7.4	14800	12610	204000	22.77	506.77	3.03	2	7	36.7	0	7.5	18800	16750	162000
78	1	45	0,000	0,000	5	1,000	7	censurée	5	1	5	0	2	digestif	0	0	0				37.5	0	21.8	19600	18270	32000	45.55	883.84	3	2.94	3	15	38	0	27.2	15100	13420	76000	45.55	883.84	2.94	3	11	38.1	0	24.8	15300	13850	146000
68	1	63	1,000	0,000	4	0,000	0	non censurée	3	1	3	3	3	peau	e coli staph	0	0				38.4	0	27.9	23400	21570	161000	37.72	1358.9	4	3.53	3	6	36.4	1	18.1	19300	17180	179000					17	36.7	1	14.4	17200	14930	183000
77	2	72	1,000	0,000	4	0,000	0	non censurée	3	1	3	3	2	fasciite	strepto A	1	0				37.4	0	19.4	4700		150000	19.03	719.32	2	9.88	2	8	36.1	1	16.6	8600		91000	8.08	719.32	9.88	2	17	36.5	1	10.3	18700		29000
42	2	55	2,000	1,000	4	0,000	0	censurée	28	0	28	7	26	poumon	e cloacae	0	1	13	poumon	e cloacae	36.7	1	11.6	8700	7440	84000	19.51	904.18	3	3.25	3	12	36.7	1	14.1	6900	5930	92000	11.75	711.34	2.62	2	6	36.9	1	16	5300	4390	89000
74	2	65	1,000	1,000	5	0,000	0	censurée	16	0	8	2	15	poumon	sams	0	0				36.9	0	9.3	15200	12870	73000	6.83	552.67	2	1.02	1	15	37.4	0	10.9	12500	11000	71000	14.77	559.48	2.63	2	10	36.5	0	9.8	13400	11510	84000
77	1	78	1,000	0,000	4	0,000	0	censurée	10	1	10	3	8	poumon	pneumocoque	0	0										278.4	830	3	3.49	3								71.93	383	6.03	2
84	2	45	1,000	0,000	3	0,000	0	censurée	5	1	4	3	0	uro	e coli klebsielle	0	0				35.9	0	62.4	11500	9810	204000	0.33	1161.3	4	1.44	1	7	36.3	0	46.6	11800	9830	229000	0.33	1161.3	1.44	1	6	36	0	38.4	8600	6330	198000
63	2	34	1,000	0,000	4	0,000	0	censurée	2	1	2	1	0	digestif	0	0	0				37	1	9.3	5600	4420	58000	9.89	1088.6	3	2.99	3	6	36.7	1	6.7	2400	1660	53000	4.03	1015	2.72	3	2
48	1	36	1,000	0,000	4	0,000	0	censurée	2	1	2	1	0	meningite	pneumocoque	1	0				37.4	1	10.7	14900	14440	68000	13.44	628.93	2	7.2	2	7	37.1	1	9.6	10500	9500	58000	13.24	365.87	5.13	2	2
67	1	67	1,000	0,000	4	1,000	1	censurée	12	1	12	1	4	uro	klebs	0	0				36.3	0	43.8	6500	5730	471000	30.09	1338.9	4	2.73	3	11	36.3	0	20.5	13900	12970	215000					11	36.7	0	13.8	12400	11110	115000
40	2	54	1,000	0,000	4	0,000	0	censurée	17	0	10	2	13	poumon	0	0	0				38.3	0	12.9	11300	9760	264000	9.07	1322.6	4	2.22	3	13	38.2	0	27.9	7900	6830	175000	46.81	879.36	2.61	3	13	37.3	0	28.4	8700	7100	130000
80	2	93	0,000	0,000	4	0,000	0	censurée		0				poumon	pneumocoque	1	1	14	poumon	samr	38.8	1	14	32300		197000	72.57	836.59	3	3.44	3			1		8900		190000						35.7	1	20.6	11300		91000
72	2	66	1,000	0,000	1	1,000	2	censurée	50	0	30	0	42	poumon	0	0	1	17	poumon	sams	37.3	0	42	19800		230000	4.36	887.89	3	1.82	3	4	36.9	0	22.7	13600	12550	228000	4.36	887.89	1.82	3	12	37.4	0	20	11500	8970	186000
19	1	18	1,000	0,000	4	1,000	4	censurée	4	1	4	2	0	peau	strepto	1	0				38.1	0	6.5	17800		285000	10.51	231.43	1	4.91	2	3	36.8	0	4.1	14300	12610	266000	10.51	231.43	4.91	2	3	37.4	0	4.9	15400	12950	293000
61	2	92	1,000	0,000	3	0,000	0	non censurée	12	1	8	0	11	uro	e coli	0	0				36.9	0	38.1	14200	12920	35000	4.92	956.82	3	7.91	3	12	36.8	0	11.2	14000	11970	8000	4.92	956.82	7.91	2	13	35.6	0	8.6	12200	11100	5000
76	2	37	1,000	0,000	1	0,000	0	censurée	2	1	2	0	0	poumon	0	0	0				38.5	0	21.3	16200	14270	606000	4.58	548.73	2	2.62	2	2	38	0	11.7	11400	10030	428000	4.58	548.73	2.62	2	1
82	1	74	2,000	0,000	4	0,000	0	non censurée	1	1	1	1	1	?	0	0	0				35.3	0	29.8	10200	9580	101000	13.87	1350	4	2.95	3	12
53	1	50	1,000	0,000	2	1,000	10	censurée	52	0	46	5	38	endocardite	sams	0	1	5	poumon	citrobacter	37.9	0	36.6	19100	17190	204000	3.34	922.1	3	1.49	2	15	38.8	0	36.8	17700	15590	200000	3.34	922.1	1.49	2	15	38.2	0	31.4	13400	11590	221000
52	2	33	3,000	0,000	4	1,000	1	censurée	13	1	8	2	13	poumon	0	0	0				36.4	0	4	10900	9130	188000	6.14	1250	4	2.88	3	10	35.5	0	2.9	6100	4650	135000	6.14	125	2.88	2	8
76	1	51	3,000	0,000	4	0,000	0	censurée	4	1	4	3	0	abdo	0	0	0				37.2	0	42.4	7500	7050	176000	1.56	1213.7	4	2.39	3	8	36.2	0	29.4	6700	5700	122000	2.48	1192.3	2.67	3	9	36.3	0	35.4	5200	4590	98000
28	1	19	1,000	1,000	3	0,000	0	censurée	3	1	3	0	0	uro	proteus	1	0				37.8	0	14.7	16300	15160	635000	0.84	780.57	3	5.31	2	1	38.4	0	12.8	11500	10120	563000	0.84	475.82	3.99	1	1	37.4	0	13.7	10600		645000
82	2	35	1,000	0,000	3	1,000	2	censurée	3	1	3	0	0	uro	e coli	1	0				40.1	0	15.8	26800	22780	502000	28	359.71	1	2.38	2	2	38.5	0	13.2	15300	12650	377000	30.48	419.02	2.97	2	1	38.2	0	10.8	16200	13790	339000
48	1	68	0,000	0,000	2	0,000	0	non censurée	2	1	2	2	2	poumon	0	0	0				38.8	0	35.3	17300	15210	120000	95.04	682.1	2	1.83	2	15	37.5	0	33.2	14600	12470	19000	168.6	660.15	2.48		13
87	2	96	1,000	0,000	5	0,000	0	non censurée	1	1	1	1	1	poumon	0	0	0				40.3	0	35.8	14600	11900	298000	95.42	2582.3	4	2.62	3	14							95.42	2582.3	2.62	3
58	1	42	2,000	0,000	4	0,000	0	censurée	92	0	19	15	28	poumon	sams pneumocoque	0	1	11	poumon	e coli	36.7	0	9.6	25000	22750	160000	3.81	411.6	1	1.35	1	14	36.5	0	7.5	13800	10680	68000	5.76	322.2	1.96	2	17	38.2	0	10.9	12900	10720	72000
70	1	34	2,000	0,000	2	0,000	0	censurée	3	1	3	0	0	meningite	hsv	0	0				39.1	0	7.3	6100	4680	253000	0.07	392.2	1	1	0	4	37.4	0	7.1	5500	4250	254000	0.07	392.2	1	0	3	38.9	0	7.2	4400	3230	277000
76	2	64	2,000	0,000	4	0,000	0	censurée	9	1	7	2	0	poumon	0	0	0				39.2	0	27.6	22300	22120	148000	47.75	707.26	2	5.95	2	5	38.5	0	32.9	15800	14500	100000	47.75	785.95	4.31	2	7	37.8	0	33.7	11100	9520	90000
62	2	37	0,000	0,000	1	0,000	0	censurée	1	1	1	0	0	poumon	0	0	0				38	0	70.5	12200		231000	42.28	849.64	3	3.77	3	3
61	2	52	3,000	0,000	4	0,000	0	censurée	3	1	3	2	0	uro	e coli	0	0				37.5	0	28.9	10500	8560	19000	303.4	1125.9	3	6.53	3	8	37.2	0	24.7	9300		20000					8	37.6	0	18.6	7700	6540	26000
40	1	83	1,000	0,000	4	0,000	0	censurée	18	0	18	14	18	endocardite	sams	1	1	12	poumon	e cloacae	38.5	0	25.2	20600	19200	68000	114.3	1269	4	6.97	3	17	40.5	0	32.8	14100	12200	54000	211.8	1056	5.82	3	17	39.4	0	25	16200	14420	43000
66	1	46	2,000	0,000	3	0,000	0	censurée	2	1	2	0	0	uro	enterobacter aerogenes	1	0				37	0	43.6	22400	20810	120000	287.9	1245.1	4	2.33	3	5	36.8	0	52.6	20900	18870	118000					5
64	1	39	3,000	1,000	4	1,000	1	censurée	3	1	3	3	0	poumon	pneumocoque	0	0				37.4	1	7.6	34300	32520	317000	19.57	362.44	1	2.87	2	4	36.8	1	7.5	27900	26450	299000	14.24	345.09	2.22	2	3
27	2	46	1,000	0,000	2	0,000	0	non censurée	6	1	6	2	6	poumon	0	0	0				35.1	0	15.4	2300		240000	8.24	977.01	3	1.63	3	11	38.1	0	11.5	7100		121000	10.36	548.77	2.17	2	7	38.3	0	8.3	8200		124000
87	1	38	1,000	0,000	4	0,000	0	censurée	3	1	3	1	0	poumon	0	0	0				36.7	0	7.5	17500	15680	236000	3.71	775.1	3	1.82	3	4	36.5	0	7.7	10800	9260	208000					1	37.1	0	6.8	7800		210000
37	2	25	2,000	0,000	1	0,000	0	censurée	3	1	0	0	2	poumon	haemophilus	0	0				37.3	1	7.4	24300	21890	291000	0.06	543.39	2	2.01	1	0
27	2	35	1,000	0,000	4	0,000	0	censurée	2	1	2	1	2	poumon	0	0	0				37.3	0	9.9	11600	9860	170000	6.81	418.18	1	3.29	2	3	37.8	0	8.4	12300	10220	185000	3.77	321.69	2.57	2	2
80	1	105	1,000	0,000	5	0,000	0	non censurée	1	1	1	1	1	sang	ane=aerobie	1	0				37.4	0	20.2	24500	21390	244000	27.25	1434.3	4	1.68	3	9
81	1	63	3,000	1,000	4	0,000	0	censurée	14	0	14	2	13	poumon	e cloacae	0	0				37.7	0	24	4000	3110	131000	111.5	1009.8	3	5.4	3	14	37.5	0	16.7	4800	4220	128000					9	38.4	0	11.2	5700	4720	150000
45	2	16	0,000	0,000	1	0,000	0	censurée	4	1	4	0	0	poumon	0	0	0				37	1	7.9	32100		111000	4.69	599.05	2	6.49	2	3	36.7	1	7.4	30200	23830	134000	4.69	599.05	6.49	2	2	36.9	1	6.9	26100	23830	148000
65	1	39	2,000	0,000	5	1,000	4	censurée	44	0	18	0	8		0	0			sang	cg+ / serratia	36.8	0	49.3	12900	11510	232000	1.18	1639.4	4	1.15	1	6	37	0	50	14200	12770	247000	1.18	1639.4	1.12	1	6	37.3	0	39.7	14800	13050	261000
63	1	31	1,000	0,000	1	0,000	0	censurée	8	1	8	0	6	poumon	samr	0	0				38.5	0	10.7	7700		124000	4.76	503.75	2	4.98	2	7	39.1	0	10.7	11100		141000	2.68		4.18		7	38.5	0	7.4	9700		162000
80	2	50	0,000	0,000	1	1,000	1	non censurée	16	0	16	10	13	poumon	0	0	0				37.2	0	15.8	13300	12300	419000	0.81	402.04	1	3.18	1	5	37.7	0	14.1	12400	11070	356000	0.48				5	37.6	0	13.7	12900	11210	401000
36	2	22	2,000	0,000	2	0,000	0	censurée	4	1	4	0	0	poumon	0	0	0				37	0	7	21100	13880	70000	0.25	167.69	1	7.54	1	4	38.3	0	7	18300	11310	84000	0.15	182.97	5.19	1	3	37.3	0	7.1	12800	3880	125000
56	2	64	1,000	0,000	4	0,000	0	censurée	6	1	6	4	5	uro	e coli	1	0				37.6	0	27.3	17200	15310	29000	76.01	785.83	3	3.93	3	11	38.3	1	21.4	48700	46410	27000	36.97	395.05	3.09	2	16	37.2	1	19	40500	36450	43000
20	2	30	0,000	0,000	4	0,000	0	censurée	5	1	5	3	3	tsst	sams	0	0				37.7	0	15.8	15600	14910	213000	2.69	431.16	2	11.98	2	11	37.1	0	8.6	17700	15930	172000	2.69	557.51	7.92	2	12	37.2	0	6.3	17500	13770	117000
74	2	86	3,000	0,000	4	0,000	0	non censurée	1	1	1	1	1	?	0	0	0				34.9	1	11.7	3500	2700	19000	19.8	1391.2	4	4.22	3	22
72	1	55	3,000	1,000	4	0,000	0	censurée	10	1	10	1	5		0	0	1	0	poumon	sams	36.1	1	11.2	15200	11550	147000	9.58	448.02	2	8.93	2	8	36.7	1	10.6	26600	22610	225000					10	36.7	1	9.3	18400	16840	157000
53	1	114	0,000	0,000	4	0,000	0	censurée	21	0	21	3	15		leptospirose	0	1	7	sang	c albicans	39.5	0	82	12200	11100	20000	2.28	882.08	3	4.18	3	12	35.8	1	63	24000	21930	88000					21	36.5	1	27.4	16600	15270	35000
41	2	43	1,000	0,000	3	1,000	1	censurée	2	1	2	0	1	abdo	0	0	0				37.7	0	8.4	14600	10770	306000	2.04	336.66	1	3.85	2	2	36.9	0	7.7	17100	12310	291000	0.84	596.63	3.15	1	0
52	2	47	1,000	0,000	4	0,000	0	censurée	8	1	8	4	6	poumon	e coli	0	0				37.1	0	52.2	7900	7160	396000	26.51	1685.5	4	2.46	3	14	37.7	0	19.1	15400	14900	255000					10	37.3	0	13	22300	20690	121000
84	2	31	1,000	0,000	1	0,000	0	censurée	3	1	3	0	2	poumon	0	0	0				37.2	0	22	8700	7910	188000	0.29	595.08	2	1.18	0	10	38	0	27.9	15900	12780	201000	3.9	740.68	2.51	2	5	38.1	0	22.4	13600	11630	229000
78	2	33	1,000	0,000	5	0,000	0	censurée	1	1	1	0	0	poumon	0	0	0				37.2	0	33.2	6100	4440	238000	31.59	952	3	1.95	3	3
40	1	45	0,000	0,000	2	0,000	0	censurée	3	1	3	0	2	poumon	haemophilus	0	0				36.9	0	10.6	11600	9480	149000	9.77	1450	4	3.56	3	9	38.8	0	10	12900	10450	148000	9.77		3.56		7	36.6	0	8.2	11600	8830	166000
60	2	53	3,000	0,000	2	0,000	0	censurée	2	1	2	0	1	poumon	0	0	0				37.6	1	10.4	9000	7610	222000	0.51	653.82	2	3.07	1	7	37.8	1	8.8	10100	8640	244000	0.34	394.18	2.56	1	1
55	1	40	2,000	0,000	4	1,000	1	non censurée	5	1	5	5	5	abdo	c difficile	0	0				37.3	0	12.7	32700	30670	274000	2.35	1764.8	4	1.57	2	16	38.5	0	27.2	37200	34410	169000	2.35	1764.8	1.57	2	16	35.4	1	24.6	56000	38080	47000
68	1	63	1,000	0,000	4	1,000	13	non censurée	6	1	6	6	6	poumon	0	0	0				36.4	0	12.2	52200	36540	45000	5.72	1148.4	4	1.49	2	16	37.1	0	12.2	49100	36330	33000	5.72	1148.4	1.49	2	16	38	0	12.9	51600	30960	30000
81	1	49	1,000	0,000	4	0,000	0	non censurée	10	1	7	8	8	poumon	0	0	0				38.1	0	21.4	19400	17460	256000	29.72	894.93	3	6.22	3	5	37.8	0	15.8	20700	18840	238000	1.95	332.56	2.12		4	38.7	0	11.2	16800	15300	191000
31	1	28	2,000	0,000	3	0,000	0	censurée	2	1	2	0	0	abdo	0	0	0				37.7	0	6.5	10300	7960	8700	8.48	199.79	1	3.96	2	5	37.1	0	4.6	9900	6940	81000	3.79	227.68	2.86	2	5
89	1	42	2,000	0,000	4	0,000	0	censurée	7	1	7	6	0	sang	sams	1	0				36.2	0	36.2	33500	15980	139000	7.67	762.81	3	5.8	3	9	37.9	0	36	23100	10720	103000					9	37	0	27.3	22300	10060	98000
48	1	60	0,000	0,000	4	0,000	0	non censurée	6	1	6	6	6	poumon	sams	0	0				36.7	1	7.9	19000	17420	137000	16.52	1032	3	1.53	2	14	35.9	1	13.8	30900	29360	163000	16.99	1095.8	1.53	2	13	35.4	1	19.3	33100	31010	101000
47	1	69	1,000	0,000	5	0,000	0	censurée	31	0	7	3	28	poumon	0	0	0				35.5	0	14.3	5100		78000	254.4	727.37	2	2.74	2	18	37.7	0	21.3	15000	14220	56000	281.5	822.72	4.99	3	17	37.3	0	24.7	16500	15100	64000
57	2	71	0,000	0,000	2	1,000	1	non censurée	3	1	3	0	3	poumon	0	0	0				35.6	0	49	18000	15620	115000	47.84	572.9	2	4.9	2	10	35.4	0	24	11600	9470	108000	19.33	266.5	2.85	2	10
72	2	37	2,000	0,000	1	0,000	0	censurée	2	1	2	0	0	poumon	0	0	0				37.4	0	21	14500	12720	497000	10.25	841.05	3	4.06	3	3	38.2	0	6.3	11700	10340	361000			2.93		1	38.2	0	4.9	12900	11000	331000
63	1	103	1,000	0,000	4	0,000	0	non censurée	1	1	1	1	1	sang	sams	1	0				37.8	0	62	2700		191000	71.72	1388.5	4	4.81	3	6
49	1	32	2,000	1,000	2	0,000	0	censurée	5	1	5	0	4	poumon	pneumocoque	0	0				37.9	0	9	11600	9580	238000	2.6	238.31	1	2.79	2	5	38.3	0	9.8	13200	11370	182000	2.6	238.31	2.79	2	4
44	2	48	1,000	0,000	4	0,000	0	censurée	4	1	4	2	3	abdo	0	0	0				37	0	47	6800		204000	9.96	432.3	2	2.46	2	14	37.7	0	36.6	8800	7620	255000	9.96	432.3	2.46	2	10	37.6	0	25.3	7600	5730	223000
59	1	58	0,000	0,000	2	0,000	0	censurée	3	1	3	0	2	poumon	0	0	0				38.2	0	8.2	2500	2090	161000	8.41	219.82	1	1.02	1	7	38	0	9.9	11900	10660	143000	19.1	285.56	2.88	2	4	38.1	0	10	20100	18360	132000
67	2	32	2,000	0,000	4	1,000	2	censurée	1	1	1	1	0	uro	e coli	0	0				38.3	1	20.9	14700	13600	206000	43.37	702	2	2.7	2	2
74	2	57	0,000	0,000	2	0,000	0	censurée	8	1	7	0	6	poumon	0	0	0				37.8	0	9.3	10500	9230	151000	2.4	287.36	1	1.45	1	4	37.5	0	9	9600	8140	133000	2.46	238.7	1.67	2	4	37.6	0	8.7	7100	5870	132000
46	1	25	2,000	0,000	1	1,000	3	censurée	2	1	2	0	1	mediastin	strepto staph	0	0				35.8	0	7	6800	9060	153000	0.98	831	3	3.44	2	5	37	0	6.2	13300	10640	224000	0.91	660.7	3.65	1	0
77	2	68	2,000	0,000	4	0,000	0	censurée	15	0	9	7	11	fasciite	strepto a	1	0				37.8	0	20.3	17500	16100	166000	47.91	676.26	2	15.89	2	13	36.5	0	13.6	15100	13970	23000	23.04	871.68	16.81	3	19	36.8	0	10.5	34800	33830	41000
57	2	22	0,000	0,000	1	1,000	3	censurée	2	1	2	0	0	epidurite	strepto	0	0				37.5	0	5.6	10300	8860	325000	1.9	315.45	1	3.2	2	0	38.4	0	5.1	8000	7120	292000	1.69	356.2	3.87	2	0
68	1	89	0,000	0,000	5	0,000	0	non censurée	2	1	2	2	2	poumon	haemophilus	0	0				40.7	0	28	17900	16180	174000	45.98	2674	4	2.13	3	13	35.7	0	50	23700	20880	146000	102	3665.8	2.13	3	14
70	2	35	2,000	0,000	4	1,000	3	censurée	4	1	4	4	0	cutane	0	0	0				38.5	0	22.5	13700	12890	202000	46.29	394.01	1	5.31	2	6	36.8	0	21.2	13400	12370	210000	35.14	295.44	8.49	2	5	36	0	18	10000	8700	166000
59	2	60	1,000	0,000	2	0,000	0	censurée	5	1	5	0	2	poumon	0	0	0				39	0	7.2	6600	5620	120000	0.86	378	1	3.64	1	7	38.6	0	6.3	7900	7050	118000	0.78	378.73	3.99	1	6	38.8	0	6.7	7700	6750	132000
53	2	56	1,000	0,000	5	0,000	0	censurée	23	0	11	3	16	poumon	0	0	0				37.8	0	28.4	11500	9670	103000	7.48	861.45	3	4.33	3	9	37.3	0	18.5	14600	9780	79000	7.48	861.45	4.33	3	14	37.9	0	13.6	15400	12940	63000
65	1	46	0,000	0,000	4	0,000	0	censurée	6	1	6	2	3	uro	e coli	0	0				37.1	0	14.7	15800		244000	47.61	1328	4	8.43	3	13	37.6	0	11.3	14000		182000	47.61		8.43		7	38.7	0		8700		177000
36	1	43	1,000	0,000	1	0,000	0	censurée	3	1	3	1	2	poumon	0	0	0				38.1	0	10.6	1500	930	118000	0.74	292.84	1	1.68	1	9	38.5	0	11.6	8700	6910	125000			1.68		12	38.6	0	10.9	9100	7900	124000
59	2	69	1,000	0,000	2	0,000	0	non censurée	9	1	7	3	8	poumon	pneumocoque	0	0				39.4	0	9.7	12100	10610	88000	11.78	341.74	1	3.12	2	9	36.7	0	8.5	8800	7570	62000	11.78	341.74	3.12	2	10	38.1	0	7.9	3200	1840	86000
58	1	76	1,000	0,000	4	0,000	0	non censurée	13	1	13	1	7	poumon	sams	0	0				38.6	1	35	8600	7340	581000	2.32	1226.2	4	2.31	3	16	37.9	1	33	10900	9980	565000	4.62	1066.7	3.44	3	11	37.8	1	29	10300	9290	318000
70	1		1,000	0,000	4	0,000	0	censurée	20	0	17	3	20	abdo	enterocoque faecium	0	0				35.9	1	10	7200	6540	333000	35.62	668.98	2	1.8	2	14	37.6	1	8.3	9400	9150	164000	35.62	668.98	1.8	2	13	37.5	1	4.3	11000	10040	91000
55	2	89	2,000	1,000	4	0,000	0	censurée	11	1	8	4	8	uro	0	0	0				36.3	1	12.5	9800	9450	48000	1.03	806	3	3.15	2	17	37.2	1	10	8800	8450	60000	1.03	706.54	3.15	1	17	37.3	1	11.8	8600	8200	92000
21	1	4	1,000	0,000	4	0,000	0	censurée	5	1	4	4	0	sang	samr strepto	1	0				35.7	0	4.5	5400	4050	232000	45.68	817	3	4.98	3	2	37.7	0	4.6	6300	4280	316000	31.92	80.5	2.83	2	2	37.4	0		5900		380000
69	1	25	1,000	0,000	3	0,000	0	censurée	2	1	2	0	0	uro	e coli	1	0				38.4	0	12.5	8100	7920	185000	35.78	508.23	2	2.85	2	2	37.2	0	11.8	13200	11260	163000	34.5	496.57	5.17	2	0
55	2	35	3,000	1,000	1	0,000	0	censurée	4	1	3	0	0	poumon	0	0	0				37.3	0	8.9	12000	10560	271000	1.19	465.6	2	1.58	0	2	37.2	1	7.2	9300	8080	261000	0.84	326.18	1.52	0	2	37.6	1	6.9	10300	9090	254000
54	1	53	1,000	0,000	5	0,000	0	censurée	5	1	4	0	4	poumon	haemophilus	0	0				36.2	0	7.4	26600		257000	0.44	1000	3	0.93	1	6	36.5	0	6.4	16300		205000	0.39	374.34	1.15	0	7	38.8	0	7.9	16600		203000
28	2	41	2,000	0,000	2	1,000	2	non censurée	6	1	6	0	6	meningite	strepto sanguis	1	0				41	1	8.7	21800	20300	82000	1.8	355.76	1	0.71	1	10	37.9	1	7.7	20300	19240	51000					9	36.6	1	8.6	18200	17330	75000
73	1	42	1,000	0,000	4	0,000	0	censurée	4	1	4	2	0	uro	e coli	0	0				36.4	0	24.6	34400	32510	233000	92.77	942.9	3	4.41	3	7	37	0	21.6	34900	32560	259000	57.02	603.86	4.34	2	7	36.8	0	18	21900	19840	272000
60	1	80	0,000	0,000	5	0,000	0	non censurée	4	1	4	4	4	epiglottite	0	0	0				35.1	0	16.6	16400	14870	254000	17.97	406.57	1	1.88	2	13	31.6	1	14.8	6900	5670	140000	17.97	406.57	1.88	2	14	36.9	1	18.4	16100	14810	228000
77	1	58	2,000	0,000	4	0,000	0	non censurée	6	1	6	6	6	abdo	0	0	0				36.5	1	25.4	5400		121000	474.2	1467.1	4	3.93	3	14	39.1	1	32.2				474.2	1467.1	3.93	3	14	37.9	1	40.1	18900	17700	38000
50	2	62	0,000	0,000	4	0,000	0	censurée	11	1	11	4	8	poumon	e coli	1	0				36.7	1	24.5	12700	10800	18000	121.1	1646	4	2.24	3	18	37.1	1	13.4	10400	9360	51000					17	38.8	1	15.3	17600	15880	14000
30	2	25	1,000	0,000	3	1,000	2	censurée	2	1	2	0	0	uro	e coli	0	0				37	0	50.1	6300	3400	234000	1.32	232.52	1	2.52	1	4	36.9	0	46.1	5800	3250	280000	0.58	188.88	2.03	1	3
74	2	107	1,000	1,000	4	0,000	0	non censurée	1	1	1	1	1	sang	sams	1	0				35.5	1	19.6	5600	4900	26000	5.99	2221.9	4	5.91	3	19
84	2	50	1,000	0,000	4	0,000	0	censurée	3	1	3	2	0	abdo	e coli	1	0				36.6	0	27.9	22400	20610	108000	120.6	917.68	3	1.83	3	9	36.8	0	23.1	19600	17720	87000	61.86	598.39	3.25	2	8	36.5	0	17.9	19500	17740	68000
40	2	27	1,000	0,000	2	0,000	0	censurée	3	1	3	0	0	poumon	0	0	0				38.3	0	7.4	22800	20500	290000	0.17	758.96	2	2.11	2	2	38	0	6.9	16000	12750	250000	0.19	474.98	2.21	1	2	37.1	0	6.3	12000	9240	253000
60	1	26	1,000	0,000	3	0,000	0	censurée	1	1	1	0	0	abdo	0	0	0				37.6	1	15.7	9000	6890	216000	0.89	202.8	1	2.04	1	2
79	1	39	1,000	0,000	1	0,000	0	censurée	5	1	5	0	2	poumon	0	0	0				36.7	0	8.4	10500	9640	199000	5.75	270.88	1	3.57	2	6	37.4	0	9.1	8300	6570	226000	5.52	398.04	2.74	2	1	38.8	0	8	6100		265000
78	1	33	1,000	0,000	4	1,000	1	censurée	7	1	7	3	0	poumon	0	0	0				37.6	0	13.4	11200	10060	168000	13.67	481.78	2	6.03	2	5	37.6	0	14.5	13300	12130	203000					5	36.4	0	14.9	9100	7860	204000
30	1		1,000	0,000	3	0,000	0	censurée	3	1	3	0	0	poumon	sams	1	0				37.9	0	8.5	28400	26530	470000	0.77	835.46	3	4.95	2	1	37.4	0	7.5	22300	20030	398000					0
80	2	41	3,000	1,000	1	1,000	1	censurée	1	1	1	0	0	poumon	0	0	0				36.2	1	7.7	11000		142000	1.56	283.92	1	2.43	2	1
51	2	76	1,000	0,000	4	0,000	0	censurée	54	0	28	2	54	poumon	pneumocoque	0	1	6	poumon	samr	37.5	0	12.6	26200	25310	65000	37.64	914.91	3	2.69	3	14	37	0	9	19800	18390	62000					13	37.6	0	6.9	21100	19410	42000
77	1	64	2,000	0,000	4	0,000	0	censurée	11	1	9	4	9	sang	strepto	1	0				37.6	0	23.9	28600	26480	159000	12.57	1569	4	5	3	14	37.8	1	33.9	22100	19740	141000					15	36.6	1	31.2	22500	20480	119000
59	2		0,000	0,000	4	0,000	0	non censurée	26	0	15	26	26	poumon	pasteurella	1	0				35.7	1	10.3	7300	5840	106000	7.39	603.29	2	5.69	2	21	36.7	1	10.2	16500	15210	44000	7.39	603.29	7.11	2	23	37.7	1	11.4	21000	19680	27000
68	2	66	1,000	0,000	4	0,000	0	censurée	9	1	7	2	7	poumon	0	0	0				36	0	26.6	10200	9540	170000	8.7	1209.1	4	5.53	3	15	36.7	0	10.5	15700	13970	131000	6.22	1117.8	4.91	3	16	37.4	0	9.3	15200	13680	98000
49	2	70	1,000	1,000	4	0,000	0	censurée	35	0	23	9	26	poumon	pneumocoque	1	1	8	sang	enterobacter cloacae	38.3	0	36.7	4100	2460	172000	32.78	942.31	3	6.23	3	16	36.7	0	21.7	7100	5400	135000					16	36	0	18.9	11900	8210	119000
78	1	52	2,000	0,000	4	0,000	0	censurée	21	0	21	4	3	fasciite	strepto	1	1	9	poumon	serratia/ maltophilia	36	0	37.8	32400		366000	4.06	884.81	3	2.31	3	15	36.8	0	18.3	9500	8080	180000	2.13	1015.8	1.74	3	14	36.4	0	20.4	9600	7570	176000
63	1	30	2,000	0,000	1	0,000	0	censurée	3	1	2	0	1	poumon	0	0	0				39.6	0	14.7	10800	9370	147000	0.2	752.14	2	1.04	1	2	37.1	0	9.8				0.3	511.06	1.95	1	1	37.3	0	9.4	12000	10070	141000
77	2	67	1,000	0,000	4	1,000	1	non censurée	20	0	6	20	8	fasciite	sams strepto	0	0				35.4	0	26.7	46400	43800	289000	1.64	1126.4	3	1.93	3	8	36	0	18.6	34100	30720	333000					8	35.3	0	20.1	31400	29110	356000
23	1	67	0,000	0,000	4	0,000	0	censurée	9	1	7	1	8	poumon	sams	0	0				37.4	0	22.6	12900	11460	134000	46.68	1238.5	4	2.78	3	10	37.8	0	22.7	11300	9350	105000	14.38	444.44	3.49	2	9	37.2	0	12.1	7500	5170	128000
69	2	50	2,000	0,000	4	0,000	0	censurée	7	1	7	3	5	poumon	0	0	0				37.1	0	8	11900	10520	208000	1.59	356.94	1	2.58	2	8	36.6	0	7	9000	8010	212000		512.44	2.34		8	36.3	0	6.3
57	1	68	3,000	0,000	4	0,000	0	non censurée	4	1	4	4	0	poumon	0	0	0				36.8	0	39.3	23200	21510	145000	33.82	2415.3	4	1.57	2	10	38	0	41.2	19400	17270	147000					12	36.4	0	40.1	47800		98000
72	1	37	1,000	0,000	4	1,000	6	censurée	3	1	3	1	1	uro	e faecalis	1	0				36.9	0	13.4	19900	17200	324000	3.4	408.54	1	1.63	2	9
69	1	35	1,000	0,000	4	0,000	0	censurée	11	1	11	3	8	uro	e coli	1	0				37.6	1	15.5	50500	48480	143000	54.62	518.63	2	4.83	2	11	36.1	1	17.1	39100	37300	99000	36.98	588.28	4.13	2	12	37.5	1	16.2	19600	17840	115000
57	1	76	3,000	0,000	4	0,000	0	non censurée	3	1	3	3	3	poumon	strepto pyo	1	0				37.2	1	32.9	20300	19410	105000	39.55	1056.7	3	3	3	20	38.5	1	40.1	26000	25170	68000	50.67	1660.9	3.11	3	17
44	1	47	0,000	0,000	4	0,000	0	censurée	109	0	28	28	90	poumon	0	0	1	26	poumon	pyo			30.7	2700	1940	12000	33.3	1648.2	4	6.89	3				21.5	10100	9160	4000	18.78	825.7	4.91	3				12.3	8500	7650	15000
68	2	38	1,000	0,000	1	0,000	0	censurée	6	1	6	0	0	poumon	0	0	0				38.3	0	15.1	4100	3080	216000	12.07	591.47	2	4.37	2	2	38.3	0	14.7	8800	7390	183000					2	38.3	0	13.2	14700	9410	108000
68	2	18	2,000	0,000	3	0,000	0	censurée	1	1	1	0	0	uro	e coli	0	0				37.8	0	8.6	7300	6810	46000	8.83	308.92	1	8.86	2	3
61	2	74	3,000	0,000	4	0,000	0	non censurée	5	1	5	5	5	sang	e coli	1	0				36	0	26.3	400	220	76000	58	1280	4	3.15	3	17	36.6	1	13.3	3500	3010	11000	54.51	1279.1	2.77	3	19	35.9	1	10.8	12400	10290	7000
76	1	61	1,000	0,000	4	1,000	5	censurée	8	1	8	6	5	abdo	0	0	0				36.9	0	14.8	16400	14740	65000	14.48	837.26	3	1.98	3	13	37.6	0	17.5	20300	19060	97000	8.39	691.96	2.43	2	13	38.2	0	14.5	19900	18670	85000
44	2	41	2,000	0,000	4	0,000	0	censurée	3	1	3	2	0	uro	e coli	0	0				37.3	1	32.4	8300	6700	200000	0.71	505	2	2.4	1	10	36.5	1	19.8	13800	11950	223000	0.71	504.07	2.85	1	9
65	1	87	1,000	0,000	4	0,000	0	non censurée	3	1	3	3	3		0	0	1	0	abdo	0	36.2	1	27.6	23100	22060	126000	55	1222	4	5.02	3	16	37.1	1					50.28	1222	4.62	3	18
19	1	59	0,000	0,000	2	0,000	0	censurée	51	0	24	0	45	poumon	pneumocoque	0	0				38.5	0	10.2	11700		151000	22.78	449.13	2	2.2	2	6	37	0	9	15100		192000	22.78	449.13	2.2	2	7	37.6	0	6.9	13100		183000
44	1	46	2,000	0,000	4	0,000	0	censurée	14	0	13	3	9	abdo	e coli	0	0				37.2	0	18.2	57100	52930	306000	114.2	1655.7	4	3.11	3	10	37.4	1	17.6	28300	27220	248000	103.5	1490.4	3.68	3	10	36.5	1	17.6	21500	19290	179000
44	1		2,000	0,000	4	1,000		censurée	3	1	3	1	0		0	0	1	0	vvc	semr	37.4	1	14.4	17400	16810	93000	9.83	965.86	3	4.78	3	3	37.8	1	13.6	17600	16950	69000	10.9	1586.2	4.15	3	3
44	1		2,000	0,000	4	1,000		non censurée	6	1	6	6	6		0	0	1	0	?	0	38.5	1	17.6	35200		9000	9.23	1734.2	4	5.42	3	20	36.2	1	10.8	14700	11620	13000	9.23	1734.2	5.42	3	20	38.3	1	10.2	13000		5000
84	2	102	0,000	0,000	4	0,000	0	censurée	28	0	22	8	28	meningite	pneumocoque	1	0				39.5	1	22.7	700	600	114000	148.2	1323.1	4	8.48	3	16	36.1	1	16	7500	7020	74000	148.2	1323.1	8.48	3	19	36.1	1	10.4	17700	13860	21000
57	1	48	1,000	0,000	4	0,000	0	censurée	18	0	7	9	16	poumon	pneumocoque	1	0				36.6	0	9.4	5700		148000	8.07	218.35	1	2.99	2	14	36.2	0	7.3	7700		167000	4.73	198.08	2.27	2	12	35.6	1	7.1	9000		155000
76	1	59	1,000	0,000	4	0,000	0	censurée	31	0	8	1	27	poumon	0	0	0				37.1	0	22.3	4900	4200	118000	25.36	592.27	2	3	2	12	37.8	0	27.7	6200	5560	113000			5.57		7	36.3	0	24.5	5700	5000	106000
77	1	80	1,000	0,000	4	0,000	0	non censurée	2	1	2	2	2	abdo	e coli enterocok	1	0				36	1	41	5700	3420	33000	142.2	2072.4	4	2.24	3	21	35	1	18.7	6900	6130	15000	21.59	1524	2.46	3	22
50	1	61	1,000	0,000	1	1,000	1	censurée	12	1	12	2	11	poumon	samr	0	0				38.8	0	10.3	19100	17290	194000	124.8	390.1	1	9.14	2	7	37.8	0	8.6	22100	19400	241000					8		37.8	7	11800	8810	292000
37	1	100	2,000	0,000	4	0,000	0	non censurée	3	1	3	3	3	?	0	0	0					1	89	20800		92000	4.05	1615.1	4	4.01	3	20		1	46	17600		56000	5.57	1494.3	4.84	3	20		1	28	24200		42000
34	1	36	1,000	0,000	3	0,000	0	censurée	49	0	23	8	41	abdo	e coli	0	0				36	0	27	13500	10620	111000	4.55	907.47	3	1.73	3		36.5	0	14	8800	7440	92000						37.8	0	9.1	9600	7320	102000
70	1	50	2,000	0,000	4	0,000	0	censurée	7	1	7	3	5	poumon	0	0	0				36.3	0	20.1	13000		86000	0.43	771.84	3	0.88	1	14	36.7	0	13.1	12200		90000	0.4	430.57	1.09	0	14	36.9	0	7.5	8000		33000
81	1	68	1,000	0,000	4	0,000	0	censurée	41	0	7	2	38		0	0	1	0	poumon	haemophilus	36.5	0	11.4	20500	16690	482000	14.8	516.65	2	2.01	2	11	38.2	0	9.9	26800	25250	456000	14.8	516.65	2.01	2	11	38.4	0	9.5	22300	20560	345000
66	2	55	1,000	0,000	2	1,000	1	censurée	6	1	5	0	4	poumon	e coli haemophilus	0	0				38.7	0	14	18400	16320	373000	0.14	408.25	1	0.94	0		37.7	0	11	13900	11020	277000	0.15	268.49	1.16	0		37.3	0	8	11900	10310	260000
77	2	41	1,000	0,000	2	0,000	0	censurée	4	1	4	0	0	meningite	pneumocoque	1	0				38.9	1	11	16600	15870	210000	25.13	379.81	1	3.59	2	3	38.4	1	10.6	17500	16490	188000			3.42		2	37.5	1	9	17800	16890	203000
73	1	60	1,000	0,000	4	1,000	30	non censurée	1	1	1	1	1		0	0	1	0	poumon	pyo	34.7	0	20.2	15900	14630	168000	0.97	765.9	3	2.04	2
77	2	45	0,000	0,000	4	0,000	0	censurée	3	1	3	1	0	abdo	e coli enterocok	1	0				36.6	0	10.6	24800	24280	16000	15.94	514	2	4.75	2	9	36.3	0	9.8	18000	16380	18000	15.94	514	4.75	2	7
67	1	49	1,000	0,000	5	0,000	0	censurée	3	1	3	1	2	poumon	e coli	0	0				36.8	0	27.4	7400	6060	102000	23.48	741.53	2	2.79	2	11	37.5	0	20.5	7600	6050	107000	19.06	542.8	6	2	12	36.2	0	17.1	4000	2820	97000
76	1	100	1,000	0,000	4	1,000	2	non censurée	2	1	2	2	2	abdo	0	0	0				33.6	1	46.8	3100	2240	176000	26.08	1292.7	4	4.15	3	16	35.2	1	13.8	7100	5110	78000			4.15		18
80	1	91	1,000	0,000	4	0,000	0	non censurée	19	0	7	12	12	abdo	0	0	0				37.5	0	51	26400		73000	25.01	1330	4	2.65	3	8	36.6	1	25	9100		10000	45.73	1103	2.71	3	17	36.7	1	12.3	12100		44000
40	2	61	1,000	0,000	5	0,000	0	censurée	15	0	8	0	13	endocardite	strepto	1	1	7	poumon	sams	37.3	0	8.5	7900	6760	344000	0.17	242.17	1	2.81	1	4	37.2	0	8.3	7300	5720	369000	0.12	209.05	2.98	1	3	37	0	7.4	10900	10430	348000
54	1	106	1,000	0,000	4	0,000	0	non censurée	1	1	1	1	1	meningite	pneumocoque	1	0	0			34	1	15.5	17800	15500	82000	25.97	1639.3	4	13.45	3	20
38	2	29	0,000	0,000	4	0,000	0	censurée	2	1	2	1	0	poumon	leptospirose	0	0				37.4	0	26	12300		41000	23.86	892.18	3	3.37	3	11	37.8	0	18.9	11300		39000	12.95	509.39	3.5	2	8
54	1	37	0,000	0,000	4	0,000	0	censurée	3	1	3	2	0	abdo	anaerobies	1	0				37.3	0	27	27400		117000	53.35	1610.2	4	3.19	3	6	37.4	0	22.4	11700	9970	97000	47	1036.6	3.19	3	4	37.5	0	19.5	9100	7530	84000
24	1	41	0,000	0,000	4	0,000	0	censurée	7	1	7	2	6	poumon	pneumo haemophilus	0	0				38	0	11.3	15600	13260	217000	4.15	202.8	1	2.78	2	11	38.6	0	9.3	10900	8700	164000	4.15	202.8	2.78	2	6	37.9	0	8.4	9000	6900	202000
47	1	26	1,000	0,000	1	1,000	3	censurée	4	1	4	0	2	poumon	0	0	0				38.1	0	12.7	14400	12240	302000	1.86	420.88	1	0.94	1	4	38	0	11.9	10600	8140	280000	1.86	420.88	0.94	1	3	38.5	0	10.5	10900	8440	267000
[truncated: 96 more columns]
